# Supplementary material for: MYB96 recruits the HDA15 protein to suppress negative regulators of ABA signaling in Arabidopsis
Source: Nat Commun. 2019 Apr 12;10:1713. doi: 10.1038/s41467-019-09417-1 (PMC6461653; doi:10.1038/s41467-019-09417-1)
Supplement: Supplementary file 4 — Source Data [file 41467_2019_9417_MOESM4_ESM.xls]

## Sheet: Fig.1c
	set1	set2	set3	average	SEM
AD/BD	1	1.26476	0.783925	1.01623	0.139042
MYB96/BD	1.31467	1.52776	1.06016	1.30086	0.135163
MYB96-N/BD	1.46074	1.72606	1.20623	1.46434	0.150074
MYB96-M/BD	0.998433	1.15405	0.898186	1.01689	0.0744372
MYB96-C/BD	1.02252	1.17888	0.85714	1.01951	0.0928917
MYB96-ΔN/BD	1.15322	1.34101	0.963574	1.1526	0.108956
P (positve control)	28.0616	29.1157	27.0966	28.0913	0.583032
AD/HDA15	1.6145	1.8276	1.35999	1.6007	0.135163
MYB96/HDA15	7.61122	9.57964	5.84184	7.67757	1.07952
MYB96-N/HDA15	18.8359	25.1885	12.5309	18.8517	3.65393
MYB96-M/HDA15	2.76772	3.17071	2.61168	2.85004	0.166545
MYB96-C/HDA15	1.15322	1.43291	0.86359	1.1499	0.164357
MYB96-ΔN/HDA15	1.14553	1.41087	0.84585	1.13408	0.163207
	set1	set2	set3	average	SEM
AD/BD	1	1.26545	0.784353	1.0166	0.139128
AD/HDA15	1.61538	1.8286	1.46073	1.63491	0.106641
AD/HDA15-N	5.15385	5.71841	4.6973	5.18985	0.29532
AD/HDA15-M	1.69231	1.9103	1.55916	1.72059	0.102347
AD/HDA15-C	1.38462	1.50816	1.23045	1.37441	0.0803307
P (positve control)	27.0769	28.1316	26.8221	27.3435	0.400831
MYB96/BD	1.23077	1.42022	1.00421	1.2184	0.12025
MYB96/HDA15	7.61538	8.43103	6.89888	7.64843	0.442602
MYB96/HDA15-N	15.1923	16.7554	13.7354	15.2277	0.871988
MYB96/HDA15-M	5.15385	5.37266	4.94459	5.15703	0.123584
MYB96/HDA15-C	0.846154	1.18814	0.640468	0.891587	0.159722

## Sheet: Fig.2b
Mock	Col-0 (%)			hda15-1 (%)			hda15-2 (%)			hda15-ox1 (%)			hda15-ox2 (%)			myb96-1 (%)			myb96-ox (%)			Col-0 (%)		hda15-1 (%)		hda15-2 (%)		hda15-ox1 (%)		hda15-ox2 (%)		myb96-1 (%)		myb96-ox (%)
time (hour)	set1	set2	set3	set1	set2	set3	set1	set2	set3	set1	set2	set3	set1	set2	set3	set1	set2	set3	set1	set2	set3	average	STDEV	average	STDEV	average	STDEV	average	STDEV	average	STDEV	average	STDEV	average	STDEV
0	0	0	0	0	0	0	0	0	0	0	0	0	0	0	0	0	0	0	0	0	0	0	0	0	0	0	0	0	0	0	0	0	0	0	0
12	0	0	0	0	0	0	0	0	0	0	0	0	0	0	0	0	0	0	0	0	0	0	0	0	0	0	0	0	0	0	0	0	0	0	0
24	0	0	0	0	0	0	0	0	0	0	0	0	0	0	0	0	0	0	0	0	0	0	0	0	0	0	0	0	0	0	0	0	0	0	0
36	93.3333	86.6667	93.3333	93.3333	93.3333	90	93.3333	93.3333	93.3333	90	90	93.3333	93.3333	90	90	93.3333	90	93.3333	80	83.3333	83.3333	91.1111	3.849	92.2222	1.9245	93.3333	0	91.1111	1.9245	91.1111	1.9245	92.2222	1.9245	82.2222	1.9245
48	100	100	100	100	100	100	100	100	100	100	100	100	100	100	100	100	100	100	96.6667	100	93.3333	100	0	100	0	100	0	100	0	100	0	100	0	96.6667	3.33333
60	100	100	100	100	100	100	100	100	100	100	100	100	100	100	100	100	100	100	100	100	100	100	0	100	0	100	0	100	0	100	0	100	0	100	0
72	100	100	100	100	100	100	100	100	100	100	100	100	100	100	100	100	100	100	100	100	100	100	0	100	0	100	0	100	0	100	0	100	0	100	0
84	100	100	100	100	100	100	100	100	100	100	100	100	100	100	100	100	100	100	100	100	100	100	0	100	0	100	0	100	0	100	0	100	0	100	0
96	100	100	100	100	100	100	100	100	100	100	100	100	100	100	100	100	100	100	100	100	100	100	0	100	0	100	0	100	0	100	0	100	0	100	0
108	100	100	100	100	100	100	100	100	100	100	100	100	100	100	100	100	100	100	100	100	100	100	0	100	0	100	0	100	0	100	0	100	0	100	0
120	100	100	100	100	100	100	100	100	100	100	100	100	100	100	100	100	100	100	100	100	100	100	0	100	0	100	0	100	0	100	0	100	0	100	0
132	100	100	100	100	100	100	100	100	100	100	100	100	100	100	100	100	100	100	100	100	100	100	0	100	0	100	0	100	0	100	0	100	0	100	0
1mM ABA	Col-0 (%)			hda15-1 (%)			hda15-2 (%)			hda15-ox1 (%)			hda15-ox2 (%)			myb96-1 (%)			myb96-ox (%)			Col-0 (%)		hda15-1 (%)		hda15-2 (%)		hda15-ox1 (%)		hda15-ox2 (%)		myb96-1 (%)		myb96-ox (%)
time (hour)	set1	set2	set3	set1	set2	set3	set1	set2	set3	set1	set2	set3	set1	set2	set3	set1	set2	set3	set1	set2	set3	average	STDEV	average	STDEV	average	STDEV	average	STDEV	average	STDEV	average	STDEV	average	STDEV
0	0	0	0	0	0	0	0	0	0	0	0	0	0	0	0	0	0	0	0	0	0	0	0	0	0	0	0	0	0	0	0	0	0	0	0
12	0	0	0	0	0	0	0	0	0	0	0	0	0	0	0	0	0	0	0	0	0	0	0	0	0	0	0	0	0	0	0	0	0	0	0
24	0	0	0	0	0	0	0	0	0	0	0	0	0	0	0	0	0	0	0	0	0	0	0	0	0	0	0	0	0	0	0	0	0	0	0
36	10	6.66667	16.6667	36.6667	43.3333	56.6667	36.6667	33.3333	40	3.33333	3.33333	3.33333	6.66667	6.66667	6.66667	50	53.3333	46.6667	3.33333	3.33333	3.33333	11.1111	5.09175	45.5556	10.1835	36.6667	3.33333	3.33333	0	6.66667	0	50	3.33333	3.33333	0
48	36.6667	43.3333	53.3333	100	86.6667	83.3333	76.6667	73.3333	80	36.6667	33.3333	30	30	23.3333	26.6667	93.3333	100	86.6667	13.3333	7.33333	16.3333	44.4444	8.3887	90	8.81917	76.6667	3.33333	33.3333	3.33333	26.6667	3.33333	93.3333	6.66667	12.3333	4.58258
60	73.3333	83.3333	66.6667	100	100	100	93.3333	93.3333	96.6667	60	56.6667	63.3333	56.6667	43.3333	50	100	100	100	40	33.3333	46.6667	74.4444	8.3887	100	0	94.4444	1.9245	60	3.33333	50	6.66667	100	0	40	6.66667
72	100	100	86.6667	100	100	100	93.3333	100	100	90	83.3333	96.6667	93.3333	80	86.6667	100	100	100	66.6667	60.3333	73	95.5556	7.698	100	0	97.7778	3.849	90	6.66667	86.6667	6.66667	100	0	66.6667	6.33333
84	100	100	100	100	100	100	100	100	100	96.6667	96.6667	96.6667	100	100	100	100	100	100	83.3333	76.6667	90	100	0	100	0	100	0	96.6667	0	100	0	100	0	83.3333	6.66667
96	100	100	100	100	100	100	100	100	100	100	100	100	100	100	100	100	100	100	90	83	97	100	0	100	0	100	0	100	0	100	0	100	0	90	7
108	100	100	100	100	100	100	100	100	100	100	100	100	100	100	100	100	100	100	100	100	100	100	0	100	0	100	0	100	0	100	0	100	0	100	0
120	100	100	100	100	100	100	100	100	100	100	100	100	100	100	100	100	100	100	100	100	100	100	0	100	0	100	0	100	0	100	0	100	0	100	0
132	100	100	100	100	100	100	100	100	100	100	100	100	100	100	100	100	100	100	100	100	100	100	0	100	0	100	0	100	0	100	0	100	0	100	0
3mM ABA	Col-0 (%)			hda15-1 (%)			hda15-2 (%)			hda15-ox1 (%)			hda15-ox2 (%)			myb96-1 (%)			myb96-ox (%)			Col-0 (%)		hda15-1 (%)		hda15-2 (%)		hda15-ox1 (%)		hda15-ox2 (%)		myb96-1 (%)		myb96-ox (%)
time (hour)	set1	set2	set3	set1	set2	set3	set1	set2	set3	set1	set2	set3	set1	set2	set3	set1	set2	set3	set1	set2	set3	average	STDEV	average	STDEV	average	STDEV	average	STDEV	average	STDEV	average	STDEV	average	STDEV
0	0	0	0	0	0	0	0	0	0	0	0	0	0	0	0	0	0	0	0	0	0	0	0	0	0	0	0	0	0	0	0	0	0	0	0
12	0	0	0	0	0	0	0	0	0	0	0	0	0	0	0	0	0	0	0	0	0	0	0	0	0	0	0	0	0	0	0	0	0	0	0
24	0	0	0	0	0	0	0	0	0	0	0	0	0	0	0	0	0	0	0	0	0	0	0	0	0	0	0	0	0	0	0	0	0	0	0
36	0	0	0	0	0	0	0	0	0	0	0	0	0	0	0	0	0	0	0	0	0	0	0	0	0	0	0	0	0	0	0	0	0	0	0
48	16.6667	10	10	36.6667	50	43.3333	36.6667	40	40	10	10	6.66667	10	10	10	46.6667	53.3333	40	3.33333	3.33333	3.33333	12.2222	3.849	43.3333	6.66667	38.8889	1.9245	8.88889	1.9245	10	0	46.6667	6.66667	3.33333	0
60	33.3333	26.6667	36.6667	56.6667	60	70	53.3333	46.6667	53.3333	20	13.3333	16.6667	23.3333	23.3333	23.3333	66.6667	76.6667	56.6667	13.3333	16.3333	7	32.2222	5.09175	62.2222	6.93889	51.1111	3.849	16.6667	3.33333	23.3333	0	66.6667	10	12.2222	4.76484
72	40	36.6667	50	70	83.3333	83.3333	73.3333	70	76.6667	33.3333	26.6667	40	30	26.6667	33.3333	86.6667	86.6667	80	30	32.6667	21.3333	42.2222	6.93889	78.8889	7.698	73.3333	3.33333	33.3333	6.66667	30	3.33333	84.4444	3.849	28	5.92546
84	60	53.3333	73.3333	76.6667	93.3333	96.6667	80	83.3333	86.6667	46.6667	36.6667	46.6667	53.3333	50	56.6667	93.3333	93.3333	93.3333	38.6667	40	31.3333	62.2222	10.1835	88.8889	10.7152	83.3333	3.33333	43.3333	5.7735	53.3333	3.33333	93.3333	0	36.6667	4.66667
96	73.3333	76.6667	86.6667	100	100	100	90	93.3333	96.6667	70	60	70	70	70	70	100	100	100	60	66.6667	53.3333	78.8889	6.93889	100	0	93.3333	3.33333	66.6667	5.7735	70	0	100	0	60	6.66667
108	83.3333	93.3333	96.6667	100	100	100	96.6667	93.3333	100	83.3333	73.3333	83.3333	80	80	83.3333	100	100	100	66.6667	73.3333	60	91.1111	6.93889	100	0	96.6667	3.33333	80	5.7735	81.1111	1.9245	100	0	66.6667	6.66667
120	100	100	100	100	100	100	100	100	100	100	83.3333	96.6667	100	100	100	100	100	100	83.3333	90	76.6667	100	0	100	0	100	0	93.3333	8.81917	100	0	100	0	83.3333	6.66667
132	100	100	100	100	100	100	100	100	100	100	100	100	100	100	100	100	100	100	93.3333	93.3333	93.3333	100	0	100	0	100	0	100	0	100	0	100	0	93.3333	0

## Sheet: Fig.2d
	Col-0 (%)	hda15-1 (%)	hda15-2 (%)	HDA15-ox1 (%)	HDA15-ox2 (%)
set1	58.3333	16.6667	33.3333	58.3333	75
set2	50	25	41.6667	66.6667	83.3333
set3	58.3333	33.3333	33.3333	66.6667	91.6667
set4	50	16.6667	25	83.3333	75
set5	50	25	25	66.6667	66.6667
average	53.3333	23.3333	31.6667	68.3333	78.3333
STDEV	4.56435	6.97217	6.97217	9.12871	9.50146

## Sheet: Fig.2e
		set1	set2	set3	average	SEM
HDA15	Mock	1	0.825113	1.21196	1.01236	0.111843
	ABA	1.84187	1.54905	2.16621	1.85237	0.178237

## Sheet: Fig.2f
		set1	set2	set3	average	SEM
Col-0	RD22	1	0.973934	1.16917	1.0477	0.0611992
HDA15-ox1	RD22	1.81925	1.56503	2.22904	1.87111	0.193426
hda15-1	RD22	0.327614	0.228527	0.355252	0.303798	0.0384717
Col-0	RD29A	1	0.773934	1.25917	1.01104	0.140185
HDA15-ox1	RD29A	1.97547	1.46629	2.4937	1.97848	0.296592
hda15-1	RD29A	0.449172	0.319463	0.509819	0.426151	0.0561437
Col-0	COR47	1	0.86636	1.23172	1.03269	0.106728
HDA15-ox1	COR47	3.51498	2.9897	4.18498	3.56322	0.34589
hda15-1	COR47	0.189172	0.104629	0.280182	0.191327	0.0506893

## Sheet: Fig.2g
		set1	set2	set3	average	SEM
Col-0_Mock2	RD22	1	0.855894	1.27994	1.04528	0.124486
Col-0_ABA2	RD22	9.06369	7.21016	11.5983	9.29071	1.27181
Col-0_Mock6	RD22	0.855903	0.553544	1.23134	0.880263	0.196042
Col-0_ABA6	RD22	26.2096	21.2397	29.2459	25.5651	2.33356
Col-0_Mock24	RD22	1.17052	0.851376	1.22989	1.08393	0.117534
Col-0_ABA24	RD22	11.4787	9.307	14.4275	11.7377	1.48382
myb96-ox_Mock2	RD22	2.5728	2.2433	2.82346	2.54652	0.167993
myb96-ox_ABA2	RD22	10.584	9.00362	13.0513	10.8797	1.17779
myb96-ox_Mock6	RD22	5.93582	5.4198	6.29214	5.88258	0.253225
myb96-ox_ABA6	RD22	36.2824	31.2216	41.3765	36.2935	2.93148
myb96-ox_Mock24	RD22	4.03496	3.3445	5.00178	4.12708	0.480628
myb96-ox_ABA24	RD22	35.5784	32.0778	40.1646	35.9402	2.34145
myb96-1_Mock2	RD22	0.531752	0.359301	0.799146	0.5634	0.127955
myb96-1_ABA2	RD22	3.62828	2.89934	5.91669	4.1481	0.908984
myb96-1_Mock6	RD22	0.35645	0.219091	0.662144	0.412562	0.130939
myb96-1_ABA6	RD22	5.53545	3.94192	7.07005	5.51581	0.90307
myb96-1_Mock24	RD22	0.333372	0.303969	0.545506	0.394282	0.0760866
myb96-1_ABA24	RD22	2.86437	2.0878	3.92978	2.96065	0.533907
HDA15-ox1_Mock2	RD22	1.9176	1.5657	2.34977	1.94436	0.226737
HDA15-ox1_ABA2	RD22	11.03	7.99164	13.0362	10.686	1.46638
HDA15-ox1_Mock6	RD22	2.59535	2.07386	3.08566	2.58496	0.292129
HDA15-ox1_ABA6	RD22	19.1273	16.0676	22.1121	19.1023	1.74496
HDA15-ox1_Mock24	RD22	3.41112	2.93679	4.44502	3.59764	0.445265
HDA15-ox1_ABA24	RD22	23.3919	20.6697	27.7701	23.9439	2.0682
hda15-1_Mock2	RD22	0.571714	0.358875	0.90553	0.61204	0.159089
hda15-1_ABA2	RD22	2.82346	2.10991	3.89237	2.94191	0.51795
hda15-1_Mock6	RD22	0.462411	0.288023	0.666462	0.472299	0.109358
hda15-1_ABA6	RD22	2.18089	1.91846	3.12207	2.40714	0.365403
hda15-1_Mock24	RD22	0.29609	0.223787	0.391753	0.303877	0.0486435
hda15-1_ABA24	RD22	3.2254	2.77549	3.7196	3.24016	0.272639
		set1	set2	set3	average	SEM
Col-0_Mock2	RD29A	1	0.869369	1.06866	0.979343	0.0584501
Col-0_ABA2	RD29A	5.7697	5.50401	6.03539	5.7697	0.153398
Col-0_Mock6	RD29A	0.875554	0.772054	0.979055	0.875554	0.0597563
Col-0_ABA6	RD29A	18.4461	17.9711	18.9212	18.4461	0.27428
Col-0_Mock24	RD29A	0.696146	0.603856	0.788435	0.696146	0.0532834
Col-0_ABA24	RD29A	9.60325	9.26047	9.94602	9.60325	0.197902
myb96-ox_Mock2	RD29A	1.80737	1.65867	1.95608	1.80737	0.085855
myb96-ox_ABA2	RD29A	10.6578	10.2967	11.0189	10.6578	0.208486
myb96-ox_Mock6	RD29A	5.85858	5.59085	6.12632	5.85858	0.154575
myb96-ox_ABA6	RD29A	22.4093	21.8857	22.933	22.4093	0.302313
myb96-ox_Mock24	RD29A	4.66131	4.4225	4.90013	4.66131	0.137878
myb96-ox_ABA24	RD29A	26.7206	26.1488	27.2924	26.7206	0.330115
myb96-1_Mock2	RD29A	0.641012	0.552453	0.729572	0.641012	0.0511299
myb96-1_ABA2	RD29A	2.8332	2.64702	3.01939	2.8332	0.107493
myb96-1_Mock6	RD29A	0.455972	0.38128	0.530663	0.455972	0.0431232
myb96-1_ABA6	RD29A	1.8544	1.70377	2.00503	1.8544	0.0869648
myb96-1_Mock24	RD29A	0.553115	0.470851	0.63538	0.553115	0.0474952
myb96-1_ABA24	RD29A	3.10224	2.90742	3.29707	3.10224	0.112481
HDA15-ox1_Mock2	RD29A	2.04516	1.88698	2.20335	2.04516	0.0913284
HDA15-ox1_ABA2	RD29A	15.5577	15.1214	15.994	15.5577	0.251892
HDA15-ox1_Mock6	RD29A	3.76409	3.54949	3.9787	3.76409	0.1239
HDA15-ox1_ABA6	RD29A	11.6425	11.2651	12.0199	11.6425	0.217904
HDA15-ox1_Mock24	RD29A	4.91801	4.67271	5.16331	4.91801	0.141624
HDA15-ox1_ABA24	RD29A	17.9292	17.4608	18.3975	17.9292	0.270409
hda15-1_Mock2	RD29A	0.535302	0.454373	0.61623	0.535302	0.0467241
hda15-1_ABA2	RD29A	3.81484	3.5988	4.03089	3.81484	0.124733
hda15-1_Mock6	RD29A	0.674841	0.583975	0.765708	0.674841	0.0524617
hda15-1_ABA6	RD29A	3.8121	3.59614	4.02807	3.8121	0.124688
hda15-1_Mock24	RD29A	0.381354	0.313047	0.449661	0.381354	0.0394372
hda15-1_ABA24	RD29A	4.55347	4.31744	4.78951	4.55347	0.136274
		set1	set2	set3	average	SEM
Col-0_Mock2	COR47	1	0.82601	1.32559	1.05053	0.146414
Col-0_ABA2	COR47	5.02238	4.19375	5.61166	4.9426	0.411255
Col-0_Mock6	COR47	0.902415	0.702425	1.89377	1.1662	0.368336
Col-0_ABA6	COR47	13.9025	11.448	16.3094	13.8867	1.40338
Col-0_Mock24	COR47	1.12716	0.795227	1.32559	1.08266	0.154712
Col-0_ABA24	COR47	8.14094	4.57303	10.3882	7.70072	1.69306
myb96-ox_Mock2	COR47	3.06337	2.13896	3.64248	2.94827	0.437828
myb96-ox_ABA2	COR47	11.1789	9.07644	12.4737	10.9097	0.989904
myb96-ox_Mock6	COR47	3.99628	3.23722	4.98285	4.07212	0.505344
myb96-ox_ABA6	COR47	12.1556	11.1789	15.2832	12.8726	1.23785
myb96-ox_Mock24	COR47	4.43341	3.73992	5.38095	4.51809	0.475611
myb96-ox_ABA24	COR47	28.674	23.5506	38.9636	30.3961	4.53191
myb96-1_Mock2	COR47	0.364155	0.163089	0.563281	0.363509	0.115526
myb96-1_ABA2	COR47	2.16382	1.63094	3.99628	2.59702	0.716345
myb96-1_Mock6	COR47	0.579879	0.22466	0.902806	0.569115	0.195838
myb96-1_ABA6	COR47	5.11556	3.23927	7.03523	5.13002	1.09582
myb96-1_Mock24	COR47	0.637533	0.298132	0.92303	0.619565	0.180616
myb96-1_ABA24	COR47	3.52616	2.21926	4.42506	3.39016	0.640382
HDA15-ox1_Mock2	COR47	1.89377	1.35574	2.63183	1.96045	0.369881
HDA15-ox1_ABA2	COR47	11.1789	8.67679	12.9851	10.947	1.24911
HDA15-ox1_Mock6	COR47	3.29847	2.65719	3.64156	3.19907	0.288475
HDA15-ox1_ABA6	COR47	9.17905	8.05035	10.4219	9.21711	0.684885
HDA15-ox1_Mock24	COR47	3.5369	2.67991	5.27564	3.83082	0.763597
HDA15-ox1_ABA24	COR47	22.0687	15.085	24.4767	20.5435	2.81635
hda15-1_Mock2	COR47	0.563271	0.29701	0.805127	0.555136	0.146737
hda15-1_ABA2	COR47	2.03594	1.58726	3.06337	2.22886	0.436896
hda15-1_Mock6	COR47	0.583827	0.329961	0.918828	0.610872	0.170528
hda15-1_ABA6	COR47	4.97298	3.68318	6.24836	4.96818	0.740507
hda15-1_Mock24	COR47	1.09967	0.900708	1.26502	1.08847	0.105317
hda15-1_ABA24	COR47	4.32211	2.31904	6.48336	4.37484	1.20242

## Sheet: Fig.3b
Mock	Col-0 (%)			myb96-1 (%)			hda15-1 (%)			myb96-1hda15-1 (%)			Col-0		myb96-1		hda15-1		myb96-1hda15-1
time (hour)	set1	set2	set3	set1	set2	set3	set1	set2	set3	set1	set2	set3	average (%)	STDEV (%)	average (%)	STDEV (%)	average (%)	STDEV (%)	average (%)	STDEV (%)
0	0	0	0	0	0	0	0	0	0	0	0	0	0	0	0	0	0	0	0	0
12	0	0	0	0	0	0	0	0	0	0	0	0	0	0	0	0	0	0	0	0
24	0	0	0	0	0	0	0	0	0	0	0	0	0	0	0	0	0	0	0	0
36	88.5714	94.2857	94.2857	94.2857	94.2857	88.5714	94.2857	94.2857	91.4286	91.4286	94.2857	94.2857	92.381	3.29914	92.381	3.29914	93.3333	1.64957	93.3333	1.64957
48	100	100	100	100	100	100	100	100	100	100	100	100	100	0	100	0	100	0	100	0
60	100	100	100	100	100	100	100	100	100	100	100	100	100	0	100	0	100	0	100	0
72	100	100	100	100	100	100	100	100	100	100	100	100	100	0	100	0	100	0	100	0
84	100	100	100	100	100	100	100	100	100	100	100	100	100	0	100	0	100	0	100	0
96	100	100	100	100	100	100	100	100	100	100	100	100	100	0	100	0	100	0	100	0
108	100	100	100	100	100	100	100	100	100	100	100	100	100	0	100	0	100	0	100	0
120	100	100	100	100	100	100	100	100	100	100	100	100	100	0	100	0	100	0	100	0
132	100	100	100	100	100	100	100	100	100	100	100	100	100	0	100	0	100	0	100	0
1mM ABA	Col-0 (%)			myb96-1 (%)			hda15-1 (%)			myb96-1hda15-1 (%)			Col-0		myb96-1		hda15-1		myb96-1hda15-1
time (hour)	set1	set2	set3	set1	set2	set3	set1	set2	set3	set1	set2	set3	average (%)	STDEV (%)	average (%)	STDEV (%)	average (%)	STDEV (%)	average (%)	STDEV (%)
0	0	0	0	0	0	0	0	0	0	0	0	0	0	0	0	0	0	0	0	0
12	0	0	0	0	0	0	0	0	0	0	0	0	0	0	0	0	0	0	0	0
24	0	0	0	0	0	0	0	0	0	0	0	0	0	0	0	0	0	0	0	0
36	28.5714	20	20	37.1429	45.7143	42.8571	51.4286	54.2857	48.5714	51.4286	62.8571	57.1429	22.8571	4.94872	41.9048	4.36436	51.4286	2.85714	57.1429	5.71429
48	45.7143	51.4286	45.7143	71.4286	74.2857	68.5714	80	82.8571	77.1429	88.5714	80	88.5714	47.619	3.29914	71.4286	2.85714	80	2.85714	85.7143	4.94872
60	80	82.8571	74.2857	94.2857	97.1429	88.5714	91.4286	100	94.2857	97.1429	94.2857	100	79.0476	4.36436	93.3333	4.36436	95.2381	4.36436	97.1429	2.85714
72	91.4286	97.1429	91.4286	100	100	100	100	100	100	100	100	100	93.3333	3.29914	100	0	100	0	100	0
84	100	100	100	100	100	100	100	100	100	100	100	100	100	0	100	0	100	0	100	0
96	100	100	100	100	100	100	100	100	100	100	100	100	100	0	100	0	100	0	100	0
108	100	100	100	100	100	100	100	100	100	100	100	100	100	0	100	0	100	0	100	0
120	100	100	100	100	100	100	100	100	100	100	100	100	100	0	100	0	100	0	100	0
132	100	100	100	100	100	100	100	100	100	100	100	100	100	0	100	0	100	0	100	0
3mM ABA	Col-0 (%)			myb96-1 (%)			hda15-1 (%)			myb96-1hda15-1 (%)			Col-0		myb96-1		hda15-1		myb96-1hda15-1
time (hour)	set1	set2	set3	set1	set2	set3	set1	set2	set3	set1	set2	set3	average (%)	STDEV (%)	average (%)	STDEV (%)	average (%)	STDEV (%)	average (%)	STDEV (%)
0	0	0	0	0	0	0	0	0	0	0	0	0	0	0	0	0	0	0	0	0
12	0	0	0	0	0	0	0	0	0	0	0	0	0	0	0	0	0	0	0	0
24	0	0	0	0	0	0	0	0	0	0	0	0	0	0	0	0	0	0	0	0
36	0	0	0	0	0	0	0	0	0	0	0	0	0	0	0	0	0	0	0	0
48	22.8571	14.2857	14.2857	34.2857	42.8571	37.1429	42.8571	45.7143	51.4286	51.4286	51.4286	48.5714	17.1429	4.94872	38.0952	4.36436	46.6667	4.36436	50.4762	1.64957
60	34.2857	37.1429	34.2857	57.1429	62.8571	65.7143	68.5714	65.7143	77.1429	85.7143	80	80	35.2381	1.64957	61.9048	4.36436	70.4762	5.94762	81.9048	3.29914
72	48.5714	54.2857	45.7143	71.4286	77.1429	77.1429	80	77.1429	85.7143	94.2857	91.4286	91.4286	49.5238	4.36436	75.2381	3.29914	80.9524	4.36436	92.381	1.64957
84	65.7143	62.8571	57.1429	80	85.7143	85.7143	94.2857	88.5714	97.1429	100	100	100	61.9048	4.36436	83.8095	3.29914	93.3333	4.36436	100	0
96	80	71.4286	71.4286	100	94.2857	100	100	100	100	100	100	100	74.2857	4.94872	98.0952	3.29914	100	0	100	0
108	88.5714	85.7143	82.8571	100	100	100	100	100	100	100	100	100	85.7143	2.85714	100	0	100	0	100	0
120	100	100	100	100	100	100	100	100	100	100	100	100	100	0	100	0	100	0	100	0
132	100	100	100	100	100	100	100	100	100	100	100	100	100	0	100	0	100	0	100	0
60h	Col-0 (%)			myb96-1 (%)			hda15-1 (%)			myb96-1hda15-1 (%)			Col-0		myb96-1		hda15-1		myb96-1hda15-1
	set1	set2	set3	set1	set2	set3	set1	set2	set3	set1	set2	set3	average (%)	STDEV (%)	average (%)	STDEV (%)	average (%)	STDEV (%)	average (%)	STDEV (%)
Mock	100	100	100	100	100	100	100	100	100	100	100	100	100	0	100	0	100	0	100	0
1mM ABA	80	82.8571	74.2857	94.2857	97.1429	88.5714	91.4286	100	94.2857	97.1429	94.2857	100	79.0476	4.36436	93.3333	4.36436	95.2381	4.36436	97.1429	2.85714
3mM ABA	34.2857	37.1429	34.2857	57.1429	62.8571	65.7143	68.5714	65.7143	77.1429	71.4286	77.1429	80	35.2381	1.64957	61.9048	4.36436	70.4762	5.94762	81.9048	3.29914

## Sheet: Fig.3c
	Col-0 (%)	myb96-1 (%)	hda15-1 (%)	myb96-1hda15-1 (%)
Set1	91.6667	58.3333	41.6667	16.6667
Set2	83.3333	66.6667	33.3333	25
Set3	91.6667	50	41.6667	0
Set4	83.3333	50	50	0
Set5	100	58.3333	41.6667	33.3333
Set6	16.6667	16.6667	41.6667	50
Set7	33.3333	33.3333	25	41.6667
Set8	91.6667	66.6667	66.6667	25
Set9	58.3333	66.6667	16.6667	41.6667
Set10	91.6667	50	66.6667	50
Set11	83.3333	25	41.6667	16.6667
Set12	83.3333	41.6667	50	41.6667
Set13	83.3333	25	33.3333	25
Set14	83.3333	66.6667	50	16.6667
Set15	66.6667	25	33.3333	25
Set16	83.3333	50	41.6667	41.6667
Set17	91.6667	58.3333	50	50
Set18	100	58.3333	58.3333	16.6667
Set19	91.6667	50	41.6667	25
Set20	83.3333	50	25	25
average	79.5833	48.3333	42.5	28.3333
STDEV	21.1986	15.6721	12.9382	15.1503

## Sheet: Fig.3d
		set1	set2	set3	average	SEM
Col-0_Mock2	RD22	1	0.765023	1.07342	0.946148	0.0930095
Col-0_ABA2	RD22	3.00521	1.76559	4.31369	3.02816	0.735663
Col-0_Mock6	RD22	0.805851	0.52212	1.06769	0.798554	0.157535
Col-0_ABA6	RD22	19.8451	16.997	22.3872	19.7431	1.55684
Col-0_Mock24	RD22	1.04578	0.796083	1.07342	0.97176	0.0882003
Col-0_ABA24	RD22	14.4338	11.9749	17.4514	14.62	1.58367
myb96-1_Mock2	RD22	0.569709	0.401117	0.651293	0.540706	0.0736613
myb96-1_ABA2	RD22	1.44364	1.01429	1.92502	1.46098	0.263048
myb96-1_Mock6	RD22	0.556514	0.306118	0.774067	0.545566	0.135196
myb96-1_ABA6	RD22	2.44166	1.77553	2.91155	2.37625	0.329567
myb96-1_Mock24	RD22	0.46889	0.216873	0.617992	0.434585	0.117057
myb96-1_ABA24	RD22	6.81855	5.04837	8.60737	6.82476	1.0274
hda15-1_Mock2	RD22	0.622746	0.42958	0.800823	0.617716	0.107198
hda15-1_ABA2	RD22	3.00452	1.6083	4.61239	3.07507	0.867923
hda15-1_Mock6	RD22	0.705944	0.487695	0.851548	0.681729	0.105731
hda15-1_ABA6	RD22	10.0567	7.47875	12.0504	9.86194	1.32331
hda15-1_Mock24	RD22	0.500294	0.215694	0.853691	0.523227	0.184531
hda15-1_ABA24	RD22	1.95993	1.5044	2.33748	1.93394	0.240842
myb96-1hda15-1_Mock2	RD22	0.337814	0.182362	0.491607	0.337261	0.0892717
myb96-1hda15-1_ABA2	RD22	1.01465	0.622745	1.47254	1.03665	0.245562
myb96-1hda15-1_Mock6	RD22	0.52317	0.434535	0.624886	0.52753	0.0549928
myb96-1hda15-1_ABA6	RD22	1.47268	0.974009	1.92636	1.45768	0.275023
myb96-1hda15-1_Mock24	RD22	0.414119	0.286813	0.514788	0.40524	0.0659605
myb96-1hda15-1_ABA24	RD22	0.356534	0.107933	0.612858	0.359108	0.145765
		set1	set2	set3	average	SEM
Col-0_Mock2	RD29A	1	0.854446	1.16329	1.00591	0.089204
Col-0_ABA2	RD29A	5.53806	3.89447	7.21214	5.54822	0.957741
Col-0_Mock6	RD29A	0.856376	0.822838	1.19759	0.958933	0.119718
Col-0_ABA6	RD29A	18.7772	15.7627	21.8202	18.7867	1.74867
Col-0_Mock24	RD29A	1.10329	0.915209	1.20202	1.07351	0.084124
Col-0_ABA24	RD29A	42.3553	35.5085	47.758	41.8739	3.54432
myb96-1_Mock2	RD29A	0.553934	0.325438	0.761072	0.546815	0.125807
myb96-1_ABA2	RD29A	4.10804	2.57819	5.53788	4.0747	0.85455
myb96-1_Mock6	RD29A	0.696191	0.464783	0.98077	0.713915	0.149216
myb96-1_ABA6	RD29A	3.16535	2.41442	4.05249	3.21075	0.473414
myb96-1_Mock24	RD29A	0.545559	0.360502	0.725428	0.54383	0.105348
myb96-1_ABA24	RD29A	6.777	4.48952	8.45226	6.57293	1.14849
hda15-1_Mock2	RD29A	0.66248	0.490723	0.8557	0.669634	0.105421
hda15-1_ABA2	RD29A	3.20569	2.57821	3.59164	3.12518	0.29531
hda15-1_Mock6	RD29A	0.553075	0.355956	0.760912	0.556647	0.116915
hda15-1_ABA6	RD29A	8.65513	6.98211	9.97073	8.53599	0.864796
hda15-1_Mock24	RD29A	0.48801	0.264154	0.699033	0.483732	0.125557
hda15-1_ABA24	RD29A	2.51108	1.90833	3.08946	2.50295	0.340985
myb96-1hda15-1_Mock2	RD29A	0.461942	0.325655	0.65951	0.482369	0.0969152
myb96-1hda15-1_ABA2	RD29A	1.06805	0.55353	1.56625	1.06261	0.292359
myb96-1hda15-1_Mock6	RD29A	0.643543	0.46198	0.906992	0.670838	0.129187
myb96-1hda15-1_ABA6	RD29A	1.22867	0.885764	1.86893	1.32779	0.288109
myb96-1hda15-1_Mock24	RD29A	0.513092	0.405567	0.657402	0.525354	0.0729565
myb96-1hda15-1_ABA24	RD29A	0.428788	0.351586	0.595059	0.458478	0.071835
		set1	set2	set3	average	SEM
Col-0_Mock2	COR47	1	1.27968	1.45425	1.24464	0.132295
Col-0_ABA2	COR47	8.08467	6.42599	10.2426	8.25109	1.1049
Col-0_Mock6	COR47	1.22734	0.978063	1.51281	1.2394	0.154486
Col-0_ABA6	COR47	19.3039	15.6631	21.8762	18.9478	1.80239
Col-0_Mock24	COR47	1.36931	1.09939	1.52904	1.33258	0.125382
Col-0_ABA24	COR47	21.9341	15.6961	27.7524	21.7942	3.48105
myb96-1_Mock2	COR47	0.816344	0.567064	1.05525	0.812884	0.140937
myb96-1_ABA2	COR47	3.54797	2.43065	4.85625	3.61162	0.700935
myb96-1_Mock6	COR47	0.681683	0.444405	0.978022	0.70137	0.154356
myb96-1_ABA6	COR47	5.62973	3.17492	7.63078	5.47848	1.28852
myb96-1_Mock24	COR47	0.588113	0.313262	0.79849	0.566622	0.140485
myb96-1_ABA24	COR47	4.47432	3.96895	5.10927	4.51751	0.32989
hda15-1_Mock2	COR47	0.815475	0.57151	1.01293	0.799972	0.127662
hda15-1_ABA2	COR47	3.19279	1.98776	4.55583	3.24546	0.741807
hda15-1_Mock6	COR47	0.942684	0.680901	1.22734	0.950308	0.157789
hda15-1_ABA6	COR47	6.87133	4.80543	8.93238	6.86972	1.19135
hda15-1_Mock24	COR47	0.571438	0.24145	0.814643	0.54251	0.166097
hda15-1_ABA24	COR47	2.79937	2.14512	3.47688	2.80712	0.384466
myb96-1hda15-1_Mock2	COR47	0.437859	0.230076	0.684058	0.450664	0.13121
myb96-1hda15-1_ABA2	COR47	0.393479	0.195557	0.629013	0.406017	0.125285
myb96-1hda15-1_Mock6	COR47	0.680788	0.335294	0.979376	0.665153	0.186095
myb96-1hda15-1_ABA6	COR47	0.644353	0.442347	0.816385	0.634362	0.108091
myb96-1hda15-1_Mock24	COR47	0.47756	0.334549	0.698054	0.503388	0.105727
myb96-1hda15-1_ABA24	COR47	0.830758	0.628785	0.996772	0.818772	0.106398

## Sheet: Fig.4a
		set1	set2	set3	average	SEM
Col-0	ROP1	1	0.863148	0.798635	0.887261	0.0593661
myb96-ox	ROP1	0.888671	0.797656	0.754751	0.813693	0.0394824
myb96-1	ROP1	0.786043	0.682616	0.633861	0.70084	0.0448662
Col-0	ROP2	1	0.735923	0.589405	0.775109	0.120137
myb96-ox	ROP2	1.04426	0.761662	0.873622	0.893182	0.0821638
myb96-1	ROP2	0.922879	0.69935	0.632892	0.751707	0.08771
Col-0	ROP3	1	0.882282	0.826789	0.903023	0.051066
myb96-ox	ROP3	0.896071	0.866662	0.852798	0.871844	0.0127575
myb96-1	ROP3	0.992727	0.805809	0.717694	0.838744	0.0810849
Col-0	ROP4	1	0.787246	0.650569	0.812605	0.101666
myb96-ox	ROP4	0.874459	0.696006	0.611882	0.727449	0.0774126
myb96-1	ROP4	1.06864	0.886768	0.68542	0.880276	0.110673
Col-0	ROP5	1	0.698716	0.55244	0.750385	0.131757
myb96-ox	ROP5	0.891794	0.626483	0.462134	0.660137	0.125168
myb96-1	ROP5	0.682713	0.566307	0.472351	0.57379	0.0608413
Col-0	ROP6	1	0.90865	0.826771	0.911807	0.0500317
myb96-ox	ROP6	0.723908	0.469658	0.59212	0.595229	0.0734122
myb96-1	ROP6	1.23648	1.05538	1.25584	1.18257	0.0638408
Col-0	ROP7	1	0.821311	0.737076	0.852796	0.0775149
myb96-ox	ROP7	1.10109	0.924965	0.841941	0.955997	0.0764007
myb96-1	ROP7	1.32857	1.07056	0.904711	1.10128	0.123317
Col-0	ROP8	1	0.833996	0.755741	0.863246	0.0720121
myb96-ox	ROP8	0.826399	0.708059	0.652273	0.72891	0.0513357
myb96-1	ROP8	0.881445	0.819914	0.634245	0.778535	0.0742994
Col-0	ROP9	1	0.885692	0.831807	0.905833	0.0495866
myb96-ox	ROP9	1.09923	0.964735	0.757791	0.940586	0.0993029
myb96-1	ROP9	1.25668	1.09358	0.927478	1.09258	0.0950345
Col-0	ROP10	1	0.834756	0.756859	0.863872	0.0716825
myb96-ox	ROP10	0.643847	0.627725	0.454871	0.575481	0.0604842
myb96-1	ROP10	1.41343	1.23427	1.14982	1.26584	0.0777163
Col-0	ROP11	1	0.781176	0.678021	0.819732	0.0949255
myb96-ox	ROP11	0.647245	0.514631	0.396314	0.519397	0.0724768
myb96-1	ROP11	1.56659	1.33385	1.23369	1.37804	0.0986082

[truncated: 24 more sheets: Fig.4b, Fig.4c, Fig.5a, Fig.5b, Fig.6a, Fig.6b, Fig.6c, Fig.6d, Fig.7b, Fig.7c, Fig.7d, Suppl Fig. 1, Suppl Fig 2, Suppl Fig 3, Suppl Fig 4, Suppl Fig 5, Suppl Fig 6, Suppl Fig 7, Suppl Fig 8, Suppl Fig 9 …]
